# Supplementary material for: Machine learning in Alzheimer’s disease genetics
Source: Nat Commun. 2025 Jul 22;16:6726. doi: 10.1038/s41467-025-61650-z (PMC12280214; doi:10.1038/s41467-025-61650-z)
Supplement: Supplementary file 3 — Supplementary Data 1-7 [file 41467_2025_61650_MOESM3_ESM.xlsx]

## Sheet: Supplementary Data Legend
Data	Description
Supplementary Data 1	Previously reported genome-wide significant index variants. rs7412 (APOE e2 allele SNP) is not present in the Andrews/Wightman/Bellenguez lists, so not listed here, but is directly typed and present in the final QC'd dataset. "Reported gene" gives the gene/locus in previous publications. "Consensus gene" gives the annotations from the same positional (ensembl) and functional (OpenTargets Genetics…
Supplementary Data 2	The architecture of the neural network model. Total params: 607,136; trainable params: 607,070; non-trainable params: 66.
Supplementary Data 3	P-value from DeLong's test for two correlated ROC curves. Calculated using pROC in R. AUCs for NN without APOE not shown as they are not significantly different from chance (0.5). Tests are calculated on AUCs from the initial train-test split only.
Supplementary Data 4	AUC comparison between ML models on different train-test splits.
Supplementary Data 5	Annotated hits from Machine Learning models. Genes at locus 18q12.2 are merged in the final Table 1.
Supplementary Data 6	Significant pairwise interaction test for all SNPs in Table 1 (main text). SNPs and covariates were both standardised (z-transformed) before regression models.
Supplementary Data 7	Pathway enrichment results (from PANTHER 19.0) from gene sets combining ML methods hits.

## Sheet: Supplementary Data 1
CHR	GRC37	GRC38	SNP	Reported gene	Consensus Gene	Source	Used in analysis	Present in final QC'd data	Notes
1	985377	1049997	rs113020870	AGRN	AGRN	Wightman et al.	N	N	MAF_EUR < 0.01
1	109888432	109345810	rs141749679	SORT1	SORT1	Bellenguez et al.	N	N	MAF_EUR < 0.01
1	161155392	161185602	rs4575098	ADAMTS4	NDUFS2;ADAMTS4	Andrews et al.	Y	Y
1	207802552	207629207	rs4844610	CR1	CR1	Andrews et al.	Y	Y
2	9699011	9558882	rs72777026	ADAM17	CPSF3	Bellenguez et al.	Y	Y
2	37531939	37304796	rs17020490	PRKD3	PRKD3	Bellenguez et al.	Y	Y
2	106366056	105749599	rs143080277	NCK2	NCK2	Bellenguez et al.	N	N	MAF_EUR < 0.01
2	127892810	127135234	rs6733839	BIN1	BIN1	Andrews et al.	Y	Y
2	203743440	202878717	rs139643391	WDR12	ICA1L;FAM117B;WDR12	Bellenguez et al.	Y	N
2	234068476	233159830	rs35349669	INPP5D	INPP5D	Andrews et al.	Y	N
3	57226150	57192122	rs184384746	HESX1	IL17RD;HESX1	Andrews et al.	N	N	MAF_EUR < 0.01
3	154787511	155069722	rs16824536	MME	MME	Bellenguez et al.	Y	N
3	154801978	155084189	rs61762319	MME	MME	Bellenguez et al.	Y	N	Independent (EUR R2) from rs16824536
4	987343	993555	rs3822030	IDUA	IDUA	Bellenguez et al.	Y	Y
4	11026028	11024404	rs6448453	CLNK	CLNK	Andrews et al.	Y	Y
4	40198846	40197226	rs2245466	RHOH	RHOH	Bellenguez et al.	Y	Y
5	14724413	14724304	rs112403360	ANKH	OTULIN;ANKH	Bellenguez et al.	Y	N
5	86223195	86927378	rs62374257	COX7C	COX7C;RASA1	Bellenguez et al.	Y	Y
5	88223420	88927603	rs190982	MEF2C	MEF2C	Andrews et al.	Y	Y
5	150432388	151052827	rs871269	TNIP1	TNIP1	Wightman et al.	Y	Y
5	156526331	157099320	rs6891966	HAVCR2	HAVCR2	Wightman et al.	Y	N
5	179628150	180201150	rs113706587	RASGEF1C	RASGEF1C	Bellenguez et al.	Y	Y
6	32583357	32615580	rs6931277	HLA-DRB1	HLA-DQA2; HLA-DRB1	Andrews et al.	Y	Y
6	40942196	40974457	rs187370608	TREM2	TSPO2;TREM2	Andrews et al.	N	N	MAF_EUR < 0.01
6	47432637	47464901	rs9381563	CD2AP	CD2AP	Andrews et al.	Y	Y
6	114612895	114291731	rs785129	HS3ST5	HS3ST5	Bellenguez et al.	Y	Y
7	7856894	7817263	rs6943429	UMAD1	GLCCI1;UMAD1	Bellenguez et al.	Y	Y
7	8244012	8204382	rs10952097	ICA1	GLCCI1;ICA1	Bellenguez et al.	Y	Y
7	12268758	12229132	rs5011436	TMEM106B	TMEM106B	Wightman et al.	N	N	Weaker association evidence than SNP (rs13237518) in high LD
7	12269593	12229967	rs13237518	TMEM106B	TMEM106B	Bellenguez et al.	Y	Y
7	28168750	28129131	rs1160871	JAZF1	JAZF1	Bellenguez et al.	Y	N
7	37841534	37801932	rs2718058	GPR141	GPR141;NME8;EPDR1	Andrews et al.	Y	Y
7	54941328	54873635	rs76928645	SEC61G	EGFR	Bellenguez et al.	Y	Y
7	100004446	100406823	rs1476679	ZCWPW1	PILRB;STAG3;ZCWPW1	Andrews et al.	Y	N
7	143099133	143402040	rs10808026	EPHA1	EPHA1	Andrews et al.	Y	N
7	145950029	146252937	rs114360492	CNTNAP2	CNTNAP2	Andrews et al.	N	N	MAF_EUR < 0.01
8	11702122	11844613	rs1065712	CTSB	FDFT1;NEIL2;CTSB	Bellenguez et al.	Y	Y
8	27464929	27607412	rs4236673	CLU	CLU	Andrews et al.	Y	N
8	145158607	144103704	rs34173062	SHARPIN	SHARPIN	Bellenguez et al.	Y	Y
9	107665978	104903697	rs1800978	ABCA1	ABCA1	Bellenguez et al.	Y	Y
10	11720308	11678309	rs7920721	ECHDC3	ECHDC3	Andrews et al.	Y	Y
10	61784928	60025170	rs7068231	ANK3	CCDC6	Bellenguez et al.	Y	Y
10	82253984	80494228	rs6586028	TSPAN14	TSPAN14	Bellenguez et al.	Y	N
10	98026407	96266650	rs6584063	BLNK	DNTT;BLNK	Bellenguez et al.	Y	N
10	124172912	122413396	rs7908662	PLEKHA1	PLEKHA1	Bellenguez et al.	Y	N
11	47380340	47358789	rs3740688	SPI1	SPI1;SLC39A13	Andrews et al.	Y	Y
11	59936926	60169453	rs7933202	MS4A6A	MS4A6A	Andrews et al.	Y	N
11	85867875	86156833	rs10792832	PICALM	PICALM	Andrews et al.	Y	N
11	121435587	121564878	rs11218343	SORL1	SORL1	Andrews et al.	Y	N
12	113719788	113281983	rs6489896	TPCN1	TPCN1	Bellenguez et al.	Y	Y
14	53391680	52924962	rs17125924	FERMT2	FERMT2	Andrews et al.	Y	Y
14	92938855	92472511	rs12590654	SLC24A4	RIN3;SLC24A4	Andrews et al.	Y	Y
14	106228095	105761758	rs7157106	IGH gene cluster	IGH cluster	Bellenguez et al.	Y	Y
14	107121607	106665591	rs10131280	IGH gene cluster	IGH cluster	Bellenguez et al.	Y	Y	Independent (EUR R2) from rs7157106
15	51001534	50709337	rs59685680	SPPL2A	SPPL2A	Andrews et al.	Y	Y
15	59045774	58753575	rs593742	ADAM10	ADAM10	Andrews et al.	Y	Y
15	63569902	63277703	rs117618017	APH1B	APH1B	Andrews et al.	Y	Y
15	64423506	64131307	rs3848143	SNX1	CIAO2A	Bellenguez et al.	Y	Y
15	79229199	78936857	rs12592898	CTSH	CTSH	Bellenguez et al.	Y	N
16	19808163	19796841	rs7185636	IQCK	KNOP1;IQCK	Andrews et al.	N	N	MAF_EUR < 0.01
16	30021402	30010081	rs1140239	DOC2A	DOC2A	Bellenguez et al.	Y	N
16	31133100	31121779	rs59735493	KAT8	KAT8;PRSS53	Andrews et al.	Y	Y
16	70694000	70660097	rs4985556	IL34	IL34	Andrews et al.	Y	Y
16	79355857	79321960	rs62039712	WWOX	WWOX;MAF	Andrews et al.	Y	Y
16	79608408	79574511	rs450674	MAF	MAF	Bellenguez et al.	Y	Y
16	81773209	81739604	rs12444183	PLCG2	CMIP;PLCG2	Andrews et al.	Y	Y
16	86454210	86420604	rs16941239	FOXF1	FOXF1	Bellenguez et al.	Y	N
16	90170095	90103687	rs56407236	PRDM7	DBNDD1;RPL13	Bellenguez et al.	Y	N
17	1631350	1728056	rs35048651	WDR81	WDR81	Bellenguez et al.	Y	N
17	5137047	5233752	rs7225151	SCIMP	RABEP1;SCIMP	Andrews et al.	Y	N
17	18059454	18156140	rs2242595	MYO15A	TOP3A;MYO15A	Bellenguez et al.	Y	N
17	42430244	44352876	rs5848	GRN	GRN	Bellenguez et al.	Y	Y
17	42442344	44364976	rs708382	GRN	GRN	Wightman et al.	N	Y	Weaker association evidence than SNP (rs5848) in high LD
17	47450775	49373413	rs28394864	RP11-81K2.1	GNGT2	Andrews et al.	Y	N
17	56398006	58320645	rs2526380	BZRAP1	MPO;TSPOAP1	Andrews et al.	Y	Y
17	61538148	63460787	rs138190086	CYB561	TACO1;MAP3K3	Andrews et al.	Y	N
18	56189459	58522227	rs76726049	ALPK2	MALT1;ALPK2	Andrews et al.	Y	N
19	1056492	1056493	rs3752246	ABCA7	ABCA7;ARHGAP45	Andrews et al.	Y	Y
19	1854254	1854255	rs149080927	KLF16	ATP8B3;KLF16	Bellenguez et al.	Y	N
19	45411941	44908684	rs429358	APOE	APOE	Andrews et al.	Y	Y
19	49213504	48710247	rs2452170	NTN5	MAMSTR;RASIP1	Wightman et al.	Y	Y
19	50453317	49950060	rs9304690	SIGLEC11	SIGLEC16;SIGLEC11	Bellenguez et al.	Y	N
19	51728477	51225221	rs12459419	CD33	CD33	Andrews et al.	Y	N
19	54771451	54267597	rs587709	LILRB2	LILRB2;LILRB5	Bellenguez et al.	Y	Y
19	54825174	54313903	rs1761461	LILRB2	LILRA5	Wightman et al.	Y	Y	Independent (EUR R2) from rs587709
20	393978	413334	rs1358782	RBCK1	RBCK1	Bellenguez et al.	Y	Y
20	54983075	56408019	rs6069736	CSTF1	RTF2;CASS4;CSTF1	Andrews et al.	Y	Y
20	62374441	63743088	rs6742	SLC2A4RG	STMN3;RTEL1-TNFRSF6B;SLC2A4RG	Bellenguez et al.	Y	Y
21	27473875	26101558	rs2154481	APP	APP	Bellenguez et al.	Y	Y
21	28156856	26784537	rs2830500	ADAMTS1	ADAMTS1	Andrews et al.	Y	Y
Supplementary Data 1: Previously reported genome-wide significant index variants. rs7412 (APOE e2 allele SNP) is not present in the Andrews/Wightman/Bellenguez lists, so not listed here, but is directly typed and present in the final QC'd dataset. "Reported gene" gives the gene/locus in previous publications. "Consensus gene" gives the annotations from the same positional (ensembl) and functional…

## Sheet: Supplementary Data 2
Layer name	Dimension	# parameters	Parent
Input layer	[(None, 215193)]	0	\
reshape	(None, 215193, 1)	0	Input layer
LocallyDirected_0	(None, 18607, 1)	233094	reshape
activation_0	(None, 18607, 1)	0	LocallyDirected_0
batch_normalization_0	(None, 18607, 1)	2	activation_0
LocallyDirected_1	(None, 18019, 1)	292615	batch_normalization_0
activation_1	(None, 18019, 1)	0	LocallyDirected_1
batch_normalization_1	(None, 18019, 1)	2	activation_1
LocallyDirected_2	(None, 9578, 1)	38246	batch_normalization_1
activation_2	(None, 9578, 1)	0	LocallyDirected_2
batch_normalization_2	(None, 9578, 1)	2	activation_2
LocallyDirected_3	(None, 4762, 1)	20283	batch_normalization_2
activation_3	(None, 4762, 1)	0	LocallyDirected_3
batch_normalization_3	(None, 4762, 1)	2	activation_3
LocallyDirected_4	(None, 2602, 1)	10443	batch_normalization_3
activation_4	(None, 2602, 1)	0	LocallyDirected_4
batch_normalization_4	(None, 2602, 1)	2	activation_4
LocallyDirected_5	(None, 1495, 1)	5757	batch_normalization_4
activation_5	(None, 1495, 1)	0	LocallyDirected_5
batch_normalization_5	(None, 1495, 1)	2	activation_5
LocallyDirected_6	(None, 863, 1)	3296	batch_normalization_5
activation_6	(None, 863, 1)	0	LocallyDirected_6
batch_normalization_6	(None, 863, 1)	2	activation_6
LocallyDirected_7	(None, 516, 1)	1891	batch_normalization_6
activation_7	(None, 516, 1)	0	LocallyDirected_7
batch_normalization_7	(None, 516, 1)	2	activation_7
LocallyDirected_8	(None, 306, 1)	1113	batch_normalization_7
activation_8	(None, 306, 1)	0	LocallyDirected_8
batch_normalization_8	(None, 306, 1)	2	activation_8
flatten	(None, 306)	0	batch_normalization_8
output_layer	(None, 1)	307	flatten
activation_9	(None, 1)	0	output_layer
inputs_cov	[(None, 23)]	0	/
concatenate	(None, 24)	0	activation_9 ; inputs_cov
batch_normalization_9	(None, 24)	48	concatenate
dense	(None, 1)	25	batch_normalization_9
activation_10	(None, 1)	0	dense
Supplementary Data 2: The architecture of the neural network model. Total params: 607,136; trainable params: 607,070; non-trainable params: 66.

## Sheet: Supplementary Data 3
Model1 (AUC)	Model2 (AUC)	Statistic	p-value	APOE included in model
PRS (0.689)	GBM (0.692)	-0.991276	0.321551	Y
PRS (0.689)	NN (0.683)	1.73574	0.0826093	Y
PRS (0.689)	MB-MDRC 1D (0.67)	5.33901	9.34545e-08	Y
PRS (0.689)	MB-MDRC 2D (0.619)	14.3119	1.84318e-46	Y
GBM (0.692)	NN (0.683)	2.93	0.00338962	Y
GBM (0.692)	MB-MDRC 1D (0.67)	6.79896	1.05375e-11	Y
GBM (0.692)	MB-MDRC 2D (0.619)	15.5521	1.54053e-54	Y
NN (0.683)	MB-MDRC 1D (0.67)	3.91495	9.04219e-05	Y
NN (0.683)	MB-MDRC 2D (0.619)	13.9199	4.79658e-44	Y
MB-MDRC 1D (0.67)	MB-MDRC 2D (0.619)	16.3047	9.13302e-60	Y
PRS (0.577)	GBM (0.576)	0.102416	0.918427	N
PRS (0.577)	MB-MDRC 1D (0.559)	3.10745	0.00188707	N
GBM (0.576)	MB-MDRC 1D (0.559)	3.43277	0.000597448	N
Supplementary Data 3: P-value from DeLong's test for two correlated ROC curves (two-sided test). Calculated using pROC in R. AUCs for NN without APOE not shown as they are not significantly different from chance (0.5). Tests are calculated on AUCs from the initial train-test split only.
Model 1 and 2 are a pair of ML models evaluated in the same test split

## Sheet: Supplementary Data 4
Model	Original split	Split 1	Split 2	Split 3	Average
MBMDRc 1d	0.6701	0.6774	0.6693	0.6668	0.6709
MBMDRc 2d	0.6193	0.6459	0.6444	0.6336	0.6358
NN	0.683	0.6723	0.665	0.6718	0.673025
GBM	0.692	0.688	0.686	0.686	0.688
Supplementary Data 4: AUC comparison between ML models on different train-test splits. APOE region is included.

## Sheet: Supplementary Data 5
Band	Model	SNP	Gene	In Major GWAS?	Replication p-value	Raw GWAS Catalogue Traits	GWAS Catalogue PubMed IDs
1q32.2	gbm,mdr1d	rs6666604,rs1367068,rs4310446,rs7536931,rs3737002,rs4844610	CR1;CD55	1	1.55246e-17	Alzheimer's disease,Alzheimer's disease or family history of Alzheimer's disease,Family history of Alzheimer's disease,Alzheimer's disease (late onset),Alzheimer's disease (onset between ages 58 and 79),Hematocrit,Alzheimer's disease or fasting insulin levels (pleiotropy),Erythrocyte sedimentation rate,Metabolite levels,Refractive error,Spherical equivalent or myopia (age of diagnosis),Inflammato…	3.14731e+183
2p13.3	gbm	rs80275456	ARHGAP25	0	0.0871379	Virologic severity in Herpes simplex virus type 2 infection,Blood protein levels,Heel bone mineral density,Monocyte count,Lymphocyte percentage of white cells,Cerebrospinal fluid sTREM-2 levels,Plateletcrit,Lumbar spine bone mineral density,Serum dimethylarginine levels (asymmetric/symetric ratio),Reticulocyte fraction of red cells,Neutrophil count,Platelet count,Neutrophil percentage of white ce…	29535370,30072576,30598549,32888493,32888494,31708768,27863252,29499414,24159190,33824429,33144568,29304378,33547301,33972514,34046847,33462484,34059833,
2q14.3	nn,mdr1d,gbm	rs79527490,rs3754617,rs1060743,rs11691237,rs749008,rs6431219,rs4663099,rs13025765,rs7561528,rs6733839,rs744373,rs17701375	BIN1	1	1.28468e-29	Alzheimer's disease,Alzheimer's disease or family history of Alzheimer's disease,Alzheimer's disease (late onset),Family history of Alzheimer's disease,Blood protein levels,Ebbinghaus illusion (overestimation),Alzheimer's disease (onset between ages 58 and 79),Alzheimer's disease or HDL levels (pleiotropy),Psychosis and Alzheimer's disease,Metabolite levels,C-reactive protein levels,Systemic lupu…	31473137,30617256,30072576,32939015,30979435,30805717,21627779,22832961,22005930,21390209,21460840,24162737,21460841,23823483,31900758,24871463,27903959,25778476,25188341,26545240,32888493,32888494,33589840,33097823,29458411,29777097,29403010,29356057,28714976,33462484,29777097,28714976,29356057,30979435,22832961,21460841,31473137,30617256,30805717,24162737,25778476,25188341,33589840,35379992,350…
3p21.1	gbm	rs3774423	CACNA1D	0	0.0840558	Maximum habitual alcohol consumption,Insomnia,Hypertension,Mean arterial pressure,Pulse pressure,Age at first sexual intercourse,Diastolic blood pressure,Systolic blood pressure,General risk tolerance (MTAG),Smoking status (ever vs never smokers),Gut microbiota (beta diversity),Body mass index,Heart rate,Axial length,Refractive error,Insulin resistance/response,Waist-to-hip ratio adjusted for BMI…	31151762,29520036,30487518,27089180,30578418,30643258,31519223,31669095,23583979,24144296,23396134,21901158,32231278,32352494,29808027,31740837,29844566,25249183,25055868,27841878,27798624,29064472,28166213,25646338,25673413,26198764,28552196,32439900,32042192,32376654,33097823,25599974,26426971,28928442,26480920,29403010,28991256,34021172,30108127,30643251,30285260,30038396,31015401,34211149,
3p24.1	nn	rs2371108,rs9828781	EOMES	0	0.239412	Rheumatoid arthritis,Eosinophil counts,Multiple sclerosis,Lymphocyte count,Basophil count,Diastolic blood pressure,Chronic lymphocytic leukemia,B-cell malignancies (chronic lymphocytic leukemia, Hodgkin lymphoma or multiple myeloma) (pleiotropy),Epstein Barr virus nuclear antigen 1 IgG levels or multiple sclerosis,Hodgkin's lymphoma,Ankylosing spondylitis,PR interval,Macular telangiectasia type 2…	30423114,32888493,31604244,32888494,22190364,21833088,24390342,27841878,27863252,28165464,28112199,26819262,24149102,26956414,23749187,30046033,33654266,30535121,24532676,27399966,29403010,24076602,33462484,32888494,30595370,34594039,24076602,34469753,32888493,39024449
3p25.1	gbm	rs7636739	SH3BP5	0	0.49911	Alcohol and nicotine co-dependence,Alcohol dependence,Metabolite levels,Heschl's gyrus morphology,Prudent dietary pattern,	22488850,21956439,23823483,25130324,28644415,
3p25.2	gbm	rs7645264	RPL32	0	0.685525	Waist-to-hip ratio adjusted for BMI,Waist-to-hip ratio adjusted for BMI x sex x age interaction (4df test),Waist-to-hip ratio adjusted for BMI (age >50),Waist-to-hip ratio adjusted for BMI (age <50),Adrenoylcarnitine (C22:4) levels in elite athletes	2642697131882770
4p16.3	gbm,mdr1d	rs4690324,rs4690221,rs3822030	IDUA	1	0.00183104	Blood protein levels,Heel bone mineral density,Cortical surface area,Lumbar spine bone mineral density,Appendicular lean mass,Polymyositis,Bone mineral density,Primary biliary cholangitis,Bone mineral density (hip),Ultradistal forearm bone mineral density,Total body bone mineral density,Limited cutaneous systemic scleroderma,A body shape index,Mean reticulocyte volume,Body fat percentage (adjuste…	3.00726e+167
4q21.22	nn	rs17005633	HNRNPDL	0	0.929194
4q27	gbm	rs75623120	TRPC3	0	0.70667	Asthma,Rosacea symptom severity,Atopic asthma,Squamous cell lung carcinoma,Non-small cell lung cancer,Core binding factor acute myeloid leukemia,Emphysema imaging phenotypes,3-hydroxypropylmercapturic acid levels in smokers,Mean corpuscular volume,Protein quantitative trait loci (liver),Celiac disease and Rheumatoid arthritis,Mean reticulocyte volume,Mean spheric corpuscular volume,	31619474,29771307,31669095,32889700,27903959,26030696,26053186,32888494,32778093,31959851,26546613,34103634,
4q34.3	gbm	rs1363592,rs2546251	LINC00290	0	0.149613	Cough in response to angiotensin-converting enzyme inhibitor drugs,Serum immune biomarker levels,Metabolite levels,Non-small cell lung cancer (recurrence rate),Alzheimer's disease in APOE e4+ carriers,Total PHF-tau (SNP x SNP interaction),Gut microbiota (bacterial taxa, hurdle binary method),interferon-related traits,Hand grip strength,Bilateral cleft lip,Carotenoid levels (alpha-carotene),Cerebr…	28084903,32066700,23823483,24737549,25778476,32450446,32572223,33104735,29691431,33817668,28002826,28247064,28604730,26634245,34099189,30219690,31324189,32541925,34020725,
5p15.2	mdr1d	rs31930,rs11133794	OTULIN	1	0.0013701	Asthma,Hay fever and/or eczema,Allergic disease (asthma, hay fever or eczema),Cerebrospinal fluid neurofilament light levels,DHEAS levels,Asthma (childhood onset),	31619474,31361310,31930058,31959851,34748635,31036433,34103634,
5q14.3	gbm,mdr1d	rs4141503	RASA1	1	0.0451117	Type 2 diabetes,Major depressive disorder,Openness,Prostate cancer aggressiveness,Macular thickness,Protein quantitative trait loci (liver),Chronotype,	30297969,23377640,21173776,25939597,32541925,30535121,32778093,30696823,
5q35.3	gbm,mdr1d	rs113706587	RASGEF1C	1	7.63235e-05	Peak expiratory flow,FEV1,Lung function (FEV1/FVC),Insomnia,Initial pursuit acceleration,Endometriosis or migraine,Gut microbiota (bacterial taxa, hurdle binary method),Protein quantitative trait loci (liver),Cortical thickness,Hip bone mineral content accrual during adolescent growth spurt,Gut microbiota (bacterial taxa, rank normal transformation method),Cortical surface area,Alzheimer's disease	3.08046e+87
6p21.1	mdr1d	rs9381040,rs3747742,rs6915083	TREML2;NFYA	0	1.24317e-05	Blood protein levels,Monocyte count,Calcific aortic valve stenosis,Alzheimer's disease (late onset),Metabolite levels,White blood cell count,Core binding factor acute myeloid leukemia,Reticulocyte count,Waist circumference,Mean spheric corpuscular volume,Supraventricular ectopy,Type 2 diabetes	3.00726e+87
6p21.32	gbm,mdr1d	rs3135392,rs6931277,rs9275495	HLA-DQA2;HLA-DRB5	1	8.41164e-11	Giant cell arteritis,Alzheimer's disease,17-hydroxyprogesterone (17-OHP) levels,Asthma or allergic disease (pleiotropy),Response to hepatitis B vaccine,Alzheimer's disease or family history of Alzheimer's disease,Alzheimer's disease (late onset),Asthma and major depressive disorder,Asthma,Hepatitis C (spontaneous viral clearance),Joint damage in rheumatoid arthritis,Amblyopia,Automobile speeding …	28041642,31473137,31169883,29785011,29534301,30617256,31619474,30593799,31596875,30098192,30643258,31562340,25555482,32203549,29844566,32888494,23266558,21131588,21408207,23382691,21297633,23349640,23284291,21102463,18668548,22493691,22075330,23918589,23146381,24162737,23472185,23535732,20596022,21804548,22693455,19122664,20305777,20711174,23053960,24097066,24943344,31701892,32231278,26423011,323…
6p21.33	gbm	rs12210887	LSM2	0	0.281021	Asthma (childhood onset),Asthma and major depressive disorder,Asthma,Rosacea symptom severity,Ulcerative colitis,Inflammatory bowel disease,Autism spectrum disorder or schizophrenia,Urinary tract infection frequency,Pneumonia,	31619474,29771307,28067908,28540026,28928442,
6p22.2	gbm	rs9393777	BTN3A1	0	0.287064	Type 1 diabetes,Urinary metabolite modules (eigenmetabolites) in chronic kidney disease,Triglyceride levels,Fish- and plant-related diet,General cognitive ability,Schizophrenia,Refractive error,Hemoglobin levels,Bipolar disorder (MTAG),Schizophrenia (MTAG),Brain morphology (MOSTest),Subcortical volume (MOSTest),Help-seeking from a GP,Depression (broad),Autism spectrum disorder or schizophrenia,Lu…	3.11521e+151
7p15.3	gbm	rs11770728	CCDC126	0	0.0648379	Blood protein levels,Common carotid intima-media thickness in HIV negative individuals,Serum alkaline phosphatase levels,	30072576,29206233,33547301,
7p21.2	gbm	rs10486769,rs16878585	MEOX2	0	0.162549	Total intracranial volume,Heel bone mineral density,Adolescent idiopathic scoliosis,Brain region volumes,HDL cholesterol levels,Blood trace element (Zn levels),Triglyceride levels,Waist circumference adjusted for body mass index,Kidney function decline traits,Subcortical volume (min-P),Sweet taste preference,HOMA-B (corrected for HOMA-IR),Resting-state electroencephalogram vigilance,	31530798,30598549,31417091,31676860,32203549,23720494,31669095,25493955,32665545,32572145,30369944,28869591,29703947,
8p12	gbm	rs76461905,rs11780927	RNF122;DUSP26	0	0.13671	Pulse pressure,General risk tolerance (MTAG),Reading disability,Metabolite levels,Self-reported risk-taking behaviour,Platelet-derived growth factor BB levels,Body mass index,Morning person,Chronotype,	30578418,30643258,32108986,23823483,30271922,27989323,25673413,30696823,30181555,28892062,
8p21.1	mdr1d,gbm	rs7831810,rs10866859,rs12680584,rs1532278	EPHX2;CLU;SCARA3	1	3.56899e-19	Smoking initiation,Alzheimer's disease,Smoking initiation (ever regular vs never regular),Alzheimer's disease or family history of Alzheimer's disease,Family history of Alzheimer's disease,Alzheimer's disease (late onset),Parental longevity (combined parental attained age, Martingale residuals),Parental longevity (father's attained age),Smoking status (ever vs never smokers),Smoking behaviour (ci…	30617275,31473137,30679032,30617256,29227965,30643258,31089300,30805717,21627779,19734903,23259602,19165232,19734902,24162737,21460841,32231278,33082346,29808027,30019117,25056061,26192919,25778476,26031901,32778093,33589840,31835028,33096046,29483656,28928442,28540026,28604730,29121268,29777097,28714976,30643251,30617256,21460841,29808027,28714976,39537608,34493870,39046104
8p23.1	mdr1d	rs4731,rs1065712	FDFT1	1	0.0100118	Lymphocyte count,White matter microstructure (fractional anisotropy),Brain region volumes,Triglyceride levels,Fish- and plant-related diet,Processed meat consumption,High light scatter reticulocyte percentage of red cells,High light scatter reticulocyte count,Parkinson's disease,Non-alcoholic fatty liver disease histology (lobular),Non-alcoholic fatty liver disease histology (other),Metabolite le…	3.28885e+207
8p23.2	gbm	rs11136920	CSMD1;LOC100287015	0	0.186357	Multiple keratinocyte cancers,Cough in response to angiotensin-converting enzyme inhibitor drugs,Maximum habitual alcohol consumption,Antipsychotic drug-induced QTc interval change in schizophrenia,Nicotine withdrawal,Nicotine dependence symptom count,Suicide attempts in bipolar disorder,Coronary artery aneurysm in Kawasaki disease,Schizophrenia,High chromosomal aberration frequency (chromatid ty…	28081215,28084903,31151762,29064910,29532581,31164008,27171184,31268507,31586183,31296530,31005972,31530798,30589442,31596458,31417091,30955190,32109421,32180562,25555482,32066663,31669095,30801121,20709820,22688191,23472165,23583980,22993228,23648065,22424883,23251661,23382691,19896111,19010793,21347282,23698163,23535033,24024966,23453885,20125193,22542470,24025145,23568457,21901158,23823483,243…
8p23.3	gbm	rs1550948,rs73175035	FBXO25	0	0.0455195	Initial alcohol sensitivity,Health literacy,Moyamoya disease,Nontraumatic osteonecrosis of the femoral head,Neonatal cytokine/chemokine levels (fetal genetic effect),	30276832,31250787,29273593,32701715,30134952,
8q21.13	gbm	rs11778492	ZC2HC1A	0	0.934754	Adolescent idiopathic scoliosis,Weight,Neutrophil percentage of white cells,Monocyte percentage of white cells,Multiple sclerosis,Major depressive episode treated with electroconvulsive therapy,Major depressive disorder and major depressive episode treated with electroconvulsive therapy,Systemic lupus erythematosus,	30019117,28552196,32888494,24076602,33483693,28714469,
8q21.13	gbm	rs11987678	TPD52	0	0.763546	Asthma,Rheumatoid arthritis,Metabolite levels (HVA/MHPG ratio),Metabolite levels (Pyroglutamine),Self-reported allergy,Allergic rhinitis,Allergy,Lapatinib-induced hepatotoxicity,Kawasaki disease,Asthma (childhood onset),Asthma (adult onset),Sex hormone-binding globulin levels,Electrocardiogram morphology (amplitude at temporal datapoints),Fasting glucose,Sleep duration	3.16195e+151
8q24.3	gbm	rs7013750	LY6H	0	0.157774	Fasting glucose change (long-term),Smoking initiation (ever regular vs never regular) (MTAG),Self-reported math ability,Self-reported math ability (MTAG),	31263163,30643251,30038396,
9q31.1	nn	rs76996768,rs2777800,rs2777802,rs2777804,rs4149310,rs78548599,rs2065412,rs2246841,rs2230805,rs57989482,rs2000069,rs3858075,rs11789603,rs4149268,rs2275545,rs61319799,rs1883025,rs1800978,rs13284054,rs2515618,rs2437811,rs10991417,rs2437817,rs2472493,rs2487032,rs2487030,rs2472516,rs4743771,rs715119,rs10761089,rs7848066,rs2417598,rs328876,rs7850052,rs7043894,rs905088,rs1809921,rs3132119,rs2937359,rs10…	ABCA1	1	0.000358217	Waist-to-hip ratio adjusted for BMI,HDL cholesterol,LDL cholesterol levels x alcohol consumption (drinkers vs non-drinkers) interaction (2df),Waist-hip ratio,LDL cholesterol levels in current drinkers,HDL cholesterol levels in current drinkers,Triglyceride levels x alcohol consumption (drinkers vs non-drinkers) interaction (2df),LDL cholesterol levels x alcohol consumption (regular vs non-regular…	30239722,26160806,30698716,31628463,30591961,31589552,32888494,32203549,32154731,31959993,30805717,22286219,21909109,20864672,18193043,18193044,20686565,22179738,21347282,19060906,19060911,22399527,24024966,23505323,23823483,25085501,24097068,31719535,31694877,31669095,29615537,32352494,30670697,31798171,29785010,31900758,29891935,25173105,25173107,23049088,28270201,28334899,29507422,26426971,266…
11q12.2	mdr1d,gbm	rs983392,rs7232,rs600550,rs4938933,rs12421663,rs11824734	MS4A6A;MS4A6E	1	6.48089e-14	Alzheimer's disease or family history of Alzheimer's disease,Family history of Alzheimer's disease,Alzheimer's disease (late onset),Heel bone mineral density,Hematological and biochemical traits,Monocyte count,Lymphocyte percentage of white cells,Alzheimer's disease,Metabolite levels,Cerebrospinal fluid sTREM-2 levels,C-reactive protein levels,Fibrinogen,Fibrinogen levels,Methadone dose in opioid…	30617256,30598549,31902109,32888493,32888494,21460840,24162737,23823483,31708768,31900758,23969696,28107422,28115739,25778476,26561523,33293549,26634245,28869591,29777097,28714976,32572223,31204042,30642921,33536631,30388399,31473137,30617256,24162737,34743297,32888494,31708768,35078996,28714976,37349795,31204042,37198259,34648354,39024449,23118302,21460841,34282934,38412862
11q14.2	mdr1d,gbm	rs536841,rs471470,rs2888903,rs3851179	PICALM	1	2.02173e-17	Alzheimer's disease,Alzheimer's disease or family history of Alzheimer's disease,Family history of Alzheimer's disease,Alzheimer's disease (late onset),Chronic obstructive pulmonary disease,Alzheimer's disease (onset between ages 58 and 79),Alzheimer's disease or HDL levels (pleiotropy),Tourette syndrome,Psychosis and Alzheimer's disease,Refractive error,IgG response to Plasmodium falciparum anti…	31473137,30617256,30804561,30979435,30805717,22889924,21627779,22832961,22005930,19734902,24162737,21460841,32231278,26741287,25778476,32888494,32888493,27863252,29777097,34560273,32572223,30868120,30038396,21627779,25778476,30979435,19734902,32888494,35379992,29777097,37985413
13q14.13	gbm	rs9567575	SIAH3	0	0.631743	Rate of ventricular enlargement,Height,Cerebrospinal fluid clusterin levels,Type 2 diabetes,Neurofibrillary tangles (SNP x SNP interaction),Circulating fibroblast growth factor 23 levels,Pneumococcal bacteremia,6-month creatinine clearance change response to tenofovir treatment in HIV infection (treatment arm interaction),Time-dependent creatinine clearance change response to tenofovir treatment …	31711042,28270201,26545630,32541925,32450446,30217807,27236921,26148204,34560273,
13q33.1	gbm	rs1333277	DAOA-AS1;LINC01309	0	0.03593	Numerical cognitive ability,Diabetic retinopathy (moderate NPDR and PDR),Body mass index,Ebbinghaus illusion (overestimation),Smoking behavior,Response to citalopram treatment,Response to amphetamines,Obesity-related traits,Prostate cancer,Uric acid levels,Periodontitis (DPAL),Plasma omega-3 polyunsaturated fatty acid levels (docosapentaenoic acid),Metabolite levels,Cerebrospinal fluid sTREM-2 le…	31620175,30487263,31669095,32939015,19247474,22760553,22952603,23251661,17903305,18759275,24024966,21829377,23823483,31708768,29844566,24939585,23049088,25461247,25188341,32450446,30566020,33830181,27903959,28928442,27082954,28552196,28441456,30837465,32778093,31049640,30704525,34130359,
14q11.2	gbm	rs1107390	DAD1;ABHD4	0	0.933944	Crohn's disease (indolent vs progressive),Relative hand skill in reading disability,Metabolite levels,Microalbuminuria,	30801121,24068947,23823483,26631737,
14q32.12	mdr1d	rs10498633,rs12590654	RIN3	1	1.64546e-10	Alzheimer's disease,Estimated glomerular filtration rate,Alzheimer's disease or family history of Alzheimer's disease,Alzheimer's disease (late onset),Lung function (FVC),Lung function (FEV1),Blood protein levels,Chronic obstructive pulmonary disease,Eosinophil counts,Eosinophil percentage of white cells,FEV1,Monocyte count,Lymphocyte percentage of white cells,Dialysis-related mortality,Paget's d…	31473137,31152163,30617256,26635082,27532455,30804561,32888494,32888493,30804560,21546767,24162737,21623375,25006744,31761296,24945404,24621683,25101718,27863252,28166215,27989323,29058716,26634245,28743860,33632709,32665545,32296059,32592749,32438682,33097823,29059683,27927641,27903959,26148204,29304378,25751625,34021172,34560273,33909500,28628107,30224653,30940143,33547301,31473137,30617256,241…
14q32.33	gbm	rs7143644	C14orf180;TMEM179;INF2	0	0.0975	Bipolar I disorder,Bipolar disorder,Brain region volumes,Small cell lung carcinoma,Rheumatoid arthritis,Diffusing capacity of carbon monoxide,	31043756,31676860,28604730,30891314,30694715,
15q21.1	gbm	rs498976	SEMA6D	0	0.611403	Smoking initiation,Attention deficit hyperactivity disorder or cannabis use,Smoking initiation (ever regular vs never regular),Pericalcarine cortex volume,Cuneus cortex volume,Parental longevity (combined parental attained age, Martingale residuals),Parental longevity (father's attained age),Antisaccade task score,Smoking status (ever vs never smokers),Number of sexual partners,Risk-taking tenden…	30617275,30610198,30679032,31530798,29227965,31596458,30643258,30598549,30818988,32066663,31844048,23870195,22911880,33082346,29771307,24785509,28008999,26926045,26634245,28892062,32376654,30718321,30166351,29691431,25673413,29325848,28604730,29029846,29255261,30846698,30867560,30696823,30741946,31374203,34211149,33972514,29500382
15q21.2	gbm	rs2306331	AP4E1	0	0.00360157	Height,Hemoglobin concentration,General cognitive ability,Neutrophil count,Hip circumference adjusted for BMI,Urate levels,Keratoconus,Potassium levels,Chloride levels,Creatinine levels,Glomerular filtration rate,Cerebral amyloid angiopathy x APOEe4 status interaction in Alzheimer‚Äôs disease,	31562340,32888493,29844566,34021172,33356394,33649486,29403010,34020725,
15q26.2	gbm	rs117354036,rs4247092	LINC00924;LOC105369212	0	0.0103656	Adventurousness,Waist-to-hip ratio adjusted for BMI,Waist-hip ratio,Ocular sarcoidosis,Conduct disorder (maternal expressed emotions interaction),Alcoholism (alcohol dependence factor score),Response to TNF-alpha inhibitors in rheumatoid arthritis,Metabolite levels,Refractive error,Bone mineral density (hip) and hip bone size,Hip bone size,Venous thromboembolism adjusted for sickle cell variant r…	30643258,30575882,32141793,18846501,21529783,22569225,23823483,32231278,32314116,28203683,26252872,32439900,32944759,30566020,32042192,32963334,32778093,33097823,33888516,25628336,27903959,28441456,29212778,30038396,30643251,33532862,31000673,33972514,34046847,33462484,
15q26.2	gbm	rs12911308	MCTP2	0	0.252449	Cerebrospinal fluid p-tau levels in Alzheimer's disease dementia,Bitter taste perception (phenylthiocarbamide) in obesity with metabolic syndrome,Chronic mountain sickness,Drug-induced liver injury (flucloxacillin),Stearic acid (18:0) levels,Sudden cardiac arrest,Type 1 diabetes nephropathy,Response to mTOR inhibitor (rapamycin),Cognitive performance,Refractive error,Bipolar disorder (body mass i…	29274321,31005965,31417607,19483685,23362303,21658281,23028342,24009623,20125193,32231278,24322204,27841878,29497042,25673413,25663218,28552196,33381925,33111402,32450446,32376654,25625606,25628336,25133637,25241909,27126917,28472463,29769521,29212778,32595297,30134952,33547301,34560273,28199695,
15q26.3	gbm	rs12901450,rs8035839	TARS3	0	0.712052
16p12.2	gbm	rs250583	COG7	0	0.00237822	Total cholesterol change in response to fenofibrate in statin-treated type 2 diabetes,Egg allergy,	28736931,25710614,
16p13.3	gbm	rs4786422	ZNF597	0	0.0284891
17p13.1	mdr1d	rs11078722	KCNAB3	0	0.545207	Refractive error,Systolic blood pressure x smoking status (current vs non-current) interaction (2df test),Systolic blood pressure x smoking status (ever vs never) interaction (2df test),Diastolic blood pressure x smoking status (ever vs never) interaction (2df test),Diastolic blood pressure x smoking status (current vs non-current) interaction (2df test),Non-albumin protein levels,Smoking initiat…	32231278,29455858,33462484,30643251,
18q12.2	gbm	rs17561693	MIR4318;MIR924HG	0	0.754662	Mood instability,Household income (MTAG),Schizophrenia (MTAG),Response to amphetamines,Obesity-related traits,Appendicular lean mass,Depression,Leisure sedentary behaviour (television watching),Depressed affect,Neuroticism,Worry,Bipolar disorder or major depressive disorder,Serum thyroid-stimulating hormone levels,Telomere length,Sleep duration,Educational attainment (years of education),Educatio…	31168069,31844048,32107650,22952603,23251661,31761296,29942085,32317632,31926635,25436638,19359265,25469926,27225129,29064472,26053186,28892062,32541925,32606422,32231276,32778093,27479909,30643256,29662059,31972866,33097823,33414549,33859377,29700475,29478026,29292387,27046643,26644207,27770636,29255261,33479212,30867560,30643251,30038396,30741946,31374203,33563987,34211149,29500382,
18q12.2	gbm	rs1941955	CELF4;MIR4318	0	0.247834	Mood instability,White matter microstructure (radial diusivities),White matter microstructure (fractional anisotropy),Household income (MTAG),Household income,Response to amphetamines,Response to iloperidone treatment (QT prolongation),Social communication problems,Refractive error,Appendicular lean mass,Depression,Leisure sedentary behaviour (television watching),Depressed affect,Neuroticism,Wor…	31168069,31666681,31844048,22952603,18521091,24564958,32231278,31761296,29942085,32317632,29844566,25201988,19359265,27225129,26053186,26634245,32606422,32231276,30718901,29555444,30643256,29662059,31972866,33097823,33414549,33859377,29292387,27089181,27046643,27067015,28552196,29255261,32568366,33479212,32778093,30867560,30696823,30643251,30038396,29559929,31374203,34187846,29500382,33568662,350…
18q21.33	gbm	rs694419,rs17729530	ZCCHC2	0	0.279079	Bipolar disorder,C-reactive protein levels,Breastfeeding duration,Serum albumin levels,Morning vs. evening chronotype,Neutrophil count,Total PHF-tau (SNP x SNP interaction),Morning person,Calcium levels,Menopause (age at onset),Headache,A body shape index,White blood cell count,Cognitive function in longevity,Sex hormone-binding globulin levels adjusted for BMI,Pulse pressure,Chronotype,Education…	3.10438e+151
19p13.3	gbm,nn,mdr1d	rs11672916,rs3795065,rs3752246	ABCA7;CNN2	1	8.04312e-10	Alzheimer's disease,Alzheimer's disease or family history of Alzheimer's disease,Alzheimer's disease (late onset),Family history of Alzheimer's disease,Metabolite levels,Hemoglobin concentration,Mean corpuscular hemoglobin concentration,Eosinophil percentage of white cells,Eosinophil counts,Lymphocyte count,Monocyte count,Core binding factor acute myeloid leukemia,Granulocyte count,Sum neutrophil…	31473137,30617256,31628463,32888493,32888494,23571587,21460840,24162737,21460841,27903959,27863252,27989323,26691988,33031748,33589840,33074286,29777097,29403010,29777097,39537608,36224396,31628463,21460841,30595370,32888494,33031748,35668104,34594039,37277652,39024449,37596262,37253714,35347128,36635386
19q13.32	mdr2d,mdr1d,nn,gbm	rs2965106,rs4803750,rs1135062,rs28399637,rs8113311,rs1871045,rs10402271,rs4803760,rs34374273,rs3852856,rs519825,rs4803766,rs395908,rs519113,rs387976,rs11667640,rs6859,rs157580,rs2075650,rs1160985,rs405509,rs440446,rs769449,rs429358,rs7412,rs72654473,rs439401,rs7259004,rs5167,rs11083752,rs7257610,rs3786505,rs28469095,rs2627641,rs10411314,rs62118504	APOE	1	0	Moderate to vigorous physical activity levels,Vigorous physical activity,Blood protein levels,Alzheimer's disease,Alzheimer‚Äôs disease and/or vascular dementia (clinical subgroup VaD+),Alzheimer‚Äôs disease (clinical subgroup AD+),Alzheimer‚Äôs disease (clinical subgroup AD++),Alzheimer‚Äôs disease (clinical subgroup AD+++),Low density lipoprotein cholesterol levels,Cerebrospinal fluid biomarker…
20q11.22	gbm	rs910873	ASIP	0	0.448684	Nevus count or cutaneous melanoma,Estimated glomerular filtration rate in non-diabetics,Blood protein levels,Burning and freckling,Freckles,Skin sensitivity to sun,Red vs. non-red hair color,Tanning,Hair color,Freckling,Melanoma,Breast cancer,Refractive error,Non-melanoma skin cancer,Low tan response,Alzheimer disease and age of onset,Skin colour saturation,Vitiligo,Hepatitis C (spontaneous viral…	3.04295e+175
20q13.31	gbm,mdr1d	rs6069736,rs6127744	RTF2	1	1.95278e-09	Refractive astigmatism,Alzheimer's disease or family history of Alzheimer's disease	2536736029777090
21q21.3	gbm	rs2830500,rs2830520	ADAMTS1	1	0.0164988	Fast beta electroencephalogram,Ebbinghaus illusion (underestimation),Alzheimer's disease (late onset),Metabolite levels (HVA-5-HIAA Factor score),Metabolite levels (HVA),Metabolite levels,Adolescent idiopathic scoliosis,Cerebrospinal fluid neurofilament light levels,Protein quantitative trait loci (liver),Alzheimer's disease or family history of Alzheimer's disease,Cognitive empathy,Intestinal pe…	2.80404e+127
21q22.11	nn	rs4998557,rs4816407,rs1041740	SOD1	0	0.0767649	Amyotrophic lateral sclerosis,Sex hormone-binding globulin levels,Sex hormone-binding globulin levels adjusted for BMI,	20801718,32042192,
Supplementary Data 5: Annotated hits from Machine Learning models. Genes at locus 18q12.2 are merged in the final Table 1.

## Sheet: Supplementary Data 6
chrom1	pos1	snp1	gene1	chrom2	pos2	snp2	gene2	beta (interaction term)	p (Bonferroni)	p (FDR)
19	44905579	rs405509	APOE	11	60230193	rs600550	MS4A6A;MS4A6E	0.057891	0.00513617	6.75812e-05
11	60268077	rs12421663	MS4A6A;MS4A6E	19	44905579	rs405509	APOE	-0.055548	0.0144834	0.000178808
19	44900155	rs1160985	APOE	11	60268077	rs12421663	MS4A6A;MS4A6E	0.0478971	0.473543	0.0045975
19	44900155	rs1160985	APOE	11	60230193	rs600550	MS4A6A;MS4A6E	-0.0470263	0.656632	0.00619464
19	44900155	rs1160985	APOE	6	32441465	rs3135392	HLA-DQA2;HLA-DRB5	-0.0448145	1	0.0122891
1	207587428	rs3737002	CR1;CD55	4	993555	rs3822030	IDUA	-0.0431839	1	0.0140411
11	60268077	rs12421663	MS4A6A;MS4A6E	19	44908684	rs429358	APOE	0.0468412	1	0.0280521
6	32441465	rs3135392	HLA-DQA2;HLA-DRB5	19	44905579	rs405509	APOE	0.0413793	1	0.030975
11	60268077	rs12421663	MS4A6A;MS4A6E	19	44906745	rs769449	APOE	-0.0453421	1	0.0310464
9	104840385	rs2246841	ABCA1	3	15292044	rs7636739	SH3BP5	-0.0404271	1	0.033733
6	31847946	rs12210887	LSM2	2	127104557	rs6431219	BIN1	-0.040384	1	0.0364541
6	31847946	rs12210887	LSM2	2	127132061	rs7561528	BIN1	-0.0403614	1	0.0375587
9	105194268	rs12335477	ABCA1	9	105158164	rs7870426	ABCA1	0.0352185	1	0.0401191
Supplementary Data 6: Significant pairwise interaction test for all SNPs in Table 1 (main text). SNPs and covariates were both standardised (z-transformed) before regression models. p-values are given corrected for multiple testing from the logistic regression (Wald test, two-sided, as standard).

## Sheet: Supplementary Data 7
Term ID	Term Description	# Mapped Genes	# Background Genes	Fold Enrichment	FDR
GO:1902992	negative regulation of amyloid precursor protein catabolic process	4	19	71.03	0.000984
GO:1902430	negative regulation of amyloid-beta formation	4	18	74.97	0.00104
GO:1902003	regulation of amyloid-beta formation	5	37	45.59	0.00118
GO:1902991	regulation of amyloid precursor protein catabolic process	5	44	38.34	0.00145
GO:0034249	negative regulation of amide metabolic process	4	24	56.23	0.00213
GO:0065005	protein-lipid complex assembly	4	27	49.98	0.00292
GO:0034248	regulation of amide metabolic process	5	71	23.76	0.00466
GO:0034380	high-density lipoprotein particle assembly	3	10	> 100	0.00489
GO:0030100	regulation of endocytosis	8	299	9.03	0.00513
GO:0033700	phospholipid efflux	3	13	77.86	0.0104
GO:1902998	positive regulation of neurofibrillary tangle assembly ()	2	2	> 100	0.0118
GO:0043691	reverse cholesterol transport	3	17	59.54	0.0205
GO:0071825	protein-lipid complex organization	4	54	24.99	0.0212
GO:1900221	regulation of amyloid-beta clearance	3	18	56.23	0.0226
GO:1902996	regulation of neurofibrillary tangle assembly ()	2	3	> 100	0.0243
GO:0002434	immune complex clearance ()	2	3	> 100	0.0259
GO:1902004	positive regulation of amyloid-beta formation	3	21	48.20	0.028
GO:1902994	regulation of phospholipid efflux ()	2	4	> 100	0.0353
GO:1902995	positive regulation of phospholipid efflux ()	2	4	> 100	0.037
GO:0045806	negative regulation of endocytosis	4	68	19.85	0.0371
GO:0034377	plasma lipoprotein particle assembly	3	24	42.17	0.0379
GO:0097242	amyloid-beta clearance	3	26	38.93	0.0384
GO:0030301	cholesterol transport	4	67	20.14	0.0389
GO:0010875	positive regulation of cholesterol efflux	3	26	38.93	0.0401
GO:1902993	positive regulation of amyloid precursor protein catabolic process	3	27	37.49	0.0414
GO:0015918	sterol transport	4	79	17.08	0.0431
GO:0007009	plasma membrane organization	5	152	11.10	0.0439
GO:0090261	positive regulation of inclusion body assembly ()	2	5	> 100	0.0445
GO:1905908	positive regulation of amyloid fibril formation ()	2	5	> 100	0.0461
GO:0045807	positive regulation of endocytosis	5	156	10.81	0.0466
GO:0038027	apolipoprotein A-I-mediated signaling pathway ()	2	5	> 100	0.0478
GO:0034250	positive regulation of amide metabolic process	3	31	32.65	0.0478
GO:0033344	cholesterol efflux	3	29	34.90	0.0495
Supplementary Data 7: Pathway enrichment results (from PANTHER 19.0) from gene sets combining ML methods hits.
